# Supplementary material for: Season and size of urban particulate matter differentially affect cytotoxicity and human immune responses to Mycobacterium tuberculosis
Source: PLoS One. 2019 Jul 11;14(7):e0219122. doi: 10.1371/journal.pone.0219122 (PMC6622489; doi:10.1371/journal.pone.0219122)
Supplement: S1 Data — (XLS) [file pone.0219122.s006.xls]

## Sheet: Fig 1A-D PM LDH
Subjcts	IGRA	PM	Dose	%LDH Leakage
S9		R2.5	0	100
S9		R2.5	0.1	107.907
S9		R2.5	1	113.893
S9		R2.5	10	114.286
S9		CD2.5	0	100
S9		CD2.5	0.1	79.2049
S9		CD2.5	1	83.1367
S9		CD2.5	10	91.5247
S9		WD2.5	0	100
S9		WD2.5	0.1	86.0201
S9		WD2.5	1	70.0306
S9	Negative	WD2.5	10	81.9572
S9		R10	0	100
S9		R10	0.1	86.6317
S9		R10	1	83.7484
S9		R10	10	80.7776
S9		CD10	0	100
S9		CD10	0.1	108.737
S9		CD10	1	112.626
S9		CD10	10	129.008
S9		WD10	0	100
S9		WD10	0.1	133.246
S9		WD10	1	128.746
S9		WD10	10	154.085
S13		R2.5	0	100
S13		R2.5	0.1	83.8449
S13		R2.5	1	77.8328
S13		R2.5	10	78.8799
S13		CD2.5	0	100
S13		CD2.5	0.1	74.9982
S13		CD2.5	1	70.4846
S13		CD2.5	10	71.4054
S13		WD2.5	0	100
S13		WD2.5	0.1	72.4526
S13		WD2.5	1	71.279
S13	Negative	WD2.5	10	73.1386
S13		R10	0	100
S13		R10	0.1	73.9872
S13		R10	1	73.5358
S13		R10	10	68.3181
S13		CD10	0	100
S13		CD10	0.1	98.794
S13		CD10	1	102.315
S13		CD10	10	153.607
S13		WD10	0	100
S13		WD10	0.1	105.402
S13		WD10	1	102.838
S13		WD10	10	113.183
S14		R2.5	0	100
S14		R2.5	0.1	67.6626
S14		R2.5	1	83.1776
S14		R2.5	10	95.2449
S14		CD2.5	0	100
S14		CD2.5	0.1	62.0599
S14		CD2.5	1	39.3979
S14		CD2.5	10	51.537
S14		WD2.5	0	100
S14		WD2.5	0.1	30.4551
S14		WD2.5	1	56.996
S14	Negative	WD2.5	10	66.8365
S14		R10	0	100
S14		R10	0.1	46.2934
S14		R10	1	48.9511
S14		R10	10	65.5436
S14		CD10	0	100
S14		CD10	0.1	86.0149
S14		CD10	1	41.1577
S14		CD10	10	48.1969
S14		WD10	0	100
S14		WD10	0.1	103.002
S14		WD10	1	63.8556
S14		WD10	10	71.685
S15		R2.5	0	100
S15		R2.5	0.1	84.0473
S15		R2.5	1	91.7446
S15		R2.5	10	76.9008
S15		CD2.5	0	100
S15		CD2.5	0.1	83.6704
S15		CD2.5	1	80.7857
S15		CD2.5	10	80.2783
S15		WD2.5	0	100
S15		WD2.5	0.1	88.2366
S15		WD2.5	1	80.2783
S15	Negative	WD2.5	10	81.467
S15		R10	0	100
S15		R10	0.1	80.5103
S15		R10	1	77.0167
S15		R10	10	83.076
S15		CD10	0	100
S15		CD10	0.1	83.7283
S15		CD10	1	86.671
S15		CD10	10	103.37
S15		WD10	0	100
S15		WD10	0.1	79.1042
S15		WD10	1	82.5397
S15		WD10	10	97.253
S18		R2.5	0	100
S18		R2.5	0.1	99.3308
S18		R2.5	1	91.0005
S18		R2.5	10	86.9456
S18		CD2.5	0	100
S18		CD2.5	0.1	98.8036
S18		CD2.5	1	90.4349
S18		CD2.5	10	85.5269
S18		WD2.5	0	100
S18		WD2.5	0.1	100.663
S18		WD2.5	1	91.5373
S18	Negative	WD2.5	10	85.546
S18		R10	0	100
S18		R10	0.1	100.567
S18		R10	1	91.0389
S18		R10	10	92.0646
S18		CD10	0	100
S18		CD10	0.1	97.0301
S18		CD10	1	91.8345
S18		CD10	10	111.112
S18		WD10	0	100
S18		WD10	0.1	104.277
S18		WD10	1	110.441
S18		WD10	10	118.541
S20		R2.5	0	100
S20		R2.5	0.1	125.902
S20		R2.5	1	114.566
S20		R2.5	10	113.858
S20		CD2.5	0	100
S20		CD2.5	0.1	132.067
S20		CD2.5	1	98.6248
S20		CD2.5	10	94.1612
S20		WD2.5	0	100
S20		WD2.5	0.1	113.433
S20		WD2.5	1	99.1916
S20	Negative	WD2.5	10	105.426
S20		R10	0	100
S20		R10	0.1	109.961
S20		R10	1	106.135
S20		R10	10	122.572
S20		CD10	0	100
S20		CD10	0.1	125.973
S20		CD10	1	127.745
S20		CD10	10	189.881
S20		WD10	0	100
S20		WD10	0.1	98.979
S20		WD10	1	104.151
S20		WD10	10	204.122
S11		R2.5	0	100
S11		R2.5	0.1	19.9922
S11		R2.5	1	29.9075
S11		R2.5	10	51.5792
S11		CD2.5	0	100
S11		CD2.5	0.1	23.1573
S11		CD2.5	1	19.5077
S11		CD2.5	10	40.1136
S11		WD2.5	0	100
S11		WD2.5	0.1	81.3898
S11		WD2.5	1	83.4246
S11	Positive	WD2.5	10	101.576
S11		R10	0	100
S11		R10	0.1	87.7847
S11		R10	1	94.6641
S11		R10	10	113.203
S11		CD10	0	100
S11		CD10	0.1	116.788
S11		CD10	1	117.789
S11		CD10	10	160.034
S11		WD10	0	100
S11		WD10	0.1	125.864
S11		WD10	1	125.734
S11		WD10	10	166.171
S12M		R2.5	0	100
S12M		R2.5	0.1	96.1974
S12M		R2.5	1	94.9135
S12M		R2.5	10	107.08
S12M		CD2.5	0	100
S12M		CD2.5	0.1	74.1885
S12M		CD2.5	1	64.957
S12M		CD2.5	10	87.241
S12M		WD2.5	0	100
S12M		WD2.5	0.1	80.7912
S12M		WD2.5	1	68.4723
S12M	Positive	WD2.5	10	75.5946
S12M		R10	0	100
S12M		R10	0.1	75.6863
S12M		R10	1	67.4636
S12M		R10	10	100.293
S12M		CD10	0	100
S12M		CD10	0.1	89.4419
S12M		CD10	1	76.0531
S12M		CD10	10	175.399
S12M		WD10	0	100
S12M		WD10	0.1	96.4419
S12M		WD10	1	87.4855
S12M		WD10	10	157.639
S12Y		R2.5	0	100
S12Y		R2.5	0.1	74.7056
S12Y		R2.5	1	80.4827
S12Y		R2.5	10	92.1502
S12Y		CD2.5	0	100
S12Y		CD2.5	0.1	59.0168
S12Y		CD2.5	1	53.4096
S12Y		CD2.5	10	73.6295
S12Y		WD2.5	0	100
S12Y		WD2.5	0.1	65.5302
S12Y		WD2.5	1	59.7814
S12Y	Positive	WD2.5	10	74.1676
S12Y		R10	0	100
S12Y		R10	0.1	62.7549
S12Y		R10	1	63.0098
S12Y		R10	10	91.4989
S12Y		CD10	0	100
S12Y		CD10	0.1	74.6773
S12Y		CD10	1	79.6048
S12Y		CD10	10	159.125
S12Y		WD10	0	100
S12Y		WD10	0.1	90.0546
S12Y		WD10	1	89.1767
S12Y		WD10	10	142.7
S16		R2.5	0	100
S16		R2.5	0.1	125.902
S16		R2.5	1	114.566
S16		R2.5	10	113.858
S16		CD2.5	0	100
S16		CD2.5	0.1	132.067
S16		CD2.5	1	98.6248
S16		CD2.5	10	94.1612
S16		WD2.5	0	100
S16		WD2.5	0.1	113.433
S16		WD2.5	1	99.1916
S16	Positive	WD2.5	10	105.426
S16		R10	0	100
S16		R10	0.1	109.961
S16		R10	1	106.135
S16		R10	10	122.572
S16		CD10	0	100
S16		CD10	0.1	125.973
S16		CD10	1	127.745
S16		CD10	10	189.881
S16		WD10	0	100
S16		WD10	0.1	98.979
S16		WD10	1	104.151
S16		WD10	10	204.122
S19		R2.5	0	100
S19		R2.5	0.1	114.138
S19		R2.5	1	113.907
S19		R2.5	10	114.022
S19		CD2.5	0	100
S19		CD2.5	0.1	105.466
S19		CD2.5	1	110.895
S19		CD2.5	10	108.181
S19		WD2.5	0	100
S19		WD2.5	0.1	98.7925
S19		WD2.5	1	98.0541
S19	Positive	WD2.5	10	98.4233
S19		R10	0	100
S19		R10	0.1	80.7828
S19		R10	1	103.903
S19		R10	10	92.3429
S19		CD10	0	100
S19		CD10	0.1	92.5962
S19		CD10	1	100.834
S19		CD10	10	96.715
S19		WD10	0	100
S19		WD10	0.1	101.34
S19		WD10	1	99.6466
S19		WD10	10	100.494
S23		R2.5	0	100
S23		R2.5	0.1	85.4506
S23		R2.5	1	96.4784
S23		R2.5	10	131.451
S23		CD2.5	0	100
S23		CD2.5	0.1	129.41
S23		CD2.5	1	129.836
S23		CD2.5	10	149.394
S23		WD2.5	0	100
S23		WD2.5	0.1	126.516
S23		WD2.5	1	120.788
S23	Positive	WD2.5	10	162.463
S23		R10	0	100
S23		R10	0.1	126.18
S23		R10	1	138.549
S23		R10	10	154.725
S23		CD10	0	100
S23		CD10	0.1	98.1234
S23		CD10	1	128.709
S23		CD10	10	238.043
S23		WD10	0	100
S23		WD10	0.1	180.863
S23		WD10	1	171.48
S23		WD10	10	228.051

## Sheet: Fig 1E-H M.tb LDH
Subjcts	IGRA	PM	Dose	%LDH Leakage
S9		R2.5	0	100
S9		R2.5	0.1	165.696
S9		R2.5	1	159.534
S9		R2.5	10	154.682
S9		CD2.5	0	100
S9		CD2.5	0.1	138.185
S9		CD2.5	1	122.222
S9		CD2.5	10	112.324
S9		WD2.5	0	100
S9		WD2.5	0.1	132.508
S9	Negative	WD2.5	1	132.751
S9		WD2.5	10	116.06
S9		R10	0	100
S9		R10	0.1	139.981
S9		R10	1	130.325
S9		R10	10	115.332
S9		CD10	0	100
S9		CD10	0.1	143.765
S9		CD10	1	138.379
S9		CD10	10	117.467
S9		WD10	0	100
S9		WD10	0.1	161.378
S9		WD10	1	152.111
S9		WD10	10	129.403
S13		R2.5	0	100
S13		R2.5	0.1	151.804
S13		R2.5	1	145.671
S13		R2.5	10	156.926
S13		CD2.5	0	100
S13		CD2.5	0.1	128.355
S13		CD2.5	1	123.304
S13		CD2.5	10	136.219
S13		WD2.5	0	100
S13		WD2.5	0.1	125.613
S13	Negative	WD2.5	1	122.583
S13		WD2.5	10	149.134
S13		R10	0	100
S13		R10	0.1	130.014
S13		R10	1	136.147
S13		R10	10	166.955
S13		CD10	0	100
S13		CD10	0.1	137.229
S13		CD10	1	147.98
S13		CD10	10	237.879
S13		WD10	0	100
S13		WD10	0.1	152.886
S13		WD10	1	157.72
S13		WD10	10	248.629
S14		R2.5	0	100
S14		R2.5	0.1	88.1104
S14		R2.5	1	89.1034
S14		R2.5	10	82.7639
S14		CD2.5	0	100
S14		CD2.5	0.1	87.4994
S14		CD2.5	1	80.3962
S14		CD2.5	10	76.562
S14		WD2.5	0	100
S14		WD2.5	0.1	92.5098
S14		WD2.5	1	87.3619
S14	Negative	WD2.5	10	78.7922
S14		R10	0	100
S14		R10	0.1	97.8564
S14		R10	1	88.1563
S14		R10	10	79.4033
S14		CD10	0	100
S14		CD10	0.1	141.056
S14		CD10	1	138.765
S14		CD10	10	176.74
S14		WD10	0	100
S14		WD10	0.1	138.413
S14		WD10	1	143.592
S14		WD10	10	138.047
S15		R2.5	0	100
S15		R2.5	0.1	100.637
S15		R2.5	1	112.39
S15		R2.5	10	106.514
S15		CD2.5	0	100
S15		CD2.5	0.1	65.1385
S15		CD2.5	1	60.727
S15		CD2.5	10	62.9327
S15		WD2.5	0	100
S15		WD2.5	0.1	84.9213
S15		WD2.5	1	87.8853
S15	Negative	WD2.5	10	86.4033
S15		R10	0	100
S15		R10	0.1	73.2377
S15		R10	1	68.1025
S15		R10	10	70.6701
S15		CD10	0	100
S15		CD10	0.1	69.4466
S15		CD10	1	65.7933
S15		CD10	10	67.62
S15		WD10	0	100
S15		WD10	0.1	80.4064
S15		WD10	1	76.9255
S15		WD10	10	78.6659
S18		R2.5	0	100
S18		R2.5	0.1	85.5149
S18		R2.5	1	87.945
S18		R2.5	10	88.9793
S18		CD2.5	0	100
S18		CD2.5	0.1	87.1115
S18		CD2.5	1	88.7784
S18		CD2.5	10	89.8428
S18		WD2.5	0	100
S18		WD2.5	0.1	88.9391
S18	Negative	WD2.5	1	87.2621
S18		WD2.5	10	89.1299
S18		R10	0	100
S18		R10	0.1	91.0077
S18		R10	1	88.8086
S18		R10	10	94.4721
S18		CD10	0	100
S18		CD10	0.1	86.2078
S18		CD10	1	87.6136
S18		CD10	10	119.195
S18		WD10	0	100
S18		WD10	0.1	92.5441
S18		WD10	1	96.4101
S18		WD10	10	126.073
S20		R2.5	0	100
S20		R2.5	0.1	134.197
S20		R2.5	1	131.964
S20		R2.5	10	139.746
S20		CD2.5	0	100
S20		CD2.5	0.1	132.234
S20		CD2.5	1	125.399
S20		CD2.5	10	119.173
S20		WD2.5	0	100
S20		WD2.5	0.1	129.663
S20		WD2.5	1	129.933
S20	Negative	WD2.5	10	131.287
S20		R10	0	100
S20		R10	0.1	118.429
S20		R10	1	130.678
S20		R10	10	144.754
S20		CD10	0	100
S20		CD10	0.1	129.73
S20		CD10	1	135.144
S20		CD10	10	224.203
S20		WD10	0	100
S20		WD10	0.1	110.24
S20		WD10	1	131.896
S20		WD10	10	225.624
S11		R2.5	0	100
S11		R2.5	0.1	162.255
S11		R2.5	1	151.574
S11		R2.5	10	82.4116
S11		CD2.5	0	100
S11		CD2.5	0.1	147.564
S11		CD2.5	1	140.548
S11		CD2.5	10	126.17
S11		WD2.5	0	100
S11		WD2.5	0.1	144.87
S11		WD2.5	1	142.271
S11	Positive	WD2.5	10	136.789
S11		R10	0	100
S11		R10	0.1	143.273
S11		R10	1	133.751
S11		R10	10	135.285
S11		CD10	0	100
S11		CD10	0.1	149.381
S11		CD10	1	144.87
S11		CD10	10	191.323
S11		WD10	0	100
S11		WD10	0.1	143.054
S11		WD10	1	144.651
S11		WD10	10	185.121
S12M		R2.5	0	100
S12M		R2.5	0.1	119.767
S12M		R2.5	1	134.909
S12M		R2.5	10	133.922
S12M		CD2.5	0	100
S12M		CD2.5	0.1	99.8704
S12M		CD2.5	1	107.065
S12M		CD2.5	10	115.091
S12M		WD2.5	0	100
S12M		WD2.5	0.1	118.806
S12M		WD2.5	1	113.715
S12M	Positive	WD2.5	10	120
S12M		R10	0	100
S12M		R10	0.1	118.052
S12M		R10	1	111.637
S12M		R10	10	134.572
S12M		CD10	0	100
S12M		CD10	0.1	124.909
S12M		CD10	1	131.065
S12M		CD10	10	168.806
S12M		WD10	0	100
S12M		WD10	0.1	126.078
S12M		WD10	1	133.559
S12M		WD10	10	183.949
S12Y		R2.5	0	100
S12Y		R2.5	0.1	114.38
S12Y		R2.5	1	119.005
S12Y		R2.5	10	126.684
S12Y		CD2.5	0	100
S12Y		CD2.5	0.1	97.8152
S12Y		CD2.5	1	108.602
S12Y		CD2.5	10	100.21
S12Y		WD2.5	0	100
S12Y		WD2.5	0.1	102.477
S12Y		WD2.5	1	115.934
S12Y	Positive	WD2.5	10	111.235
S12Y		R10	0	100
S12Y		R10	0.1	94.8899
S12Y		R10	1	51.6867
S12Y		R10	10	112.917
S12Y		CD10	0	100
S12Y		CD10	0.1	134.601
S12Y		CD10	1	106.774
S12Y		CD10	10	162.428
S12Y		WD10	0	100
S12Y		WD10	0.1	113.776
S12Y		WD10	1	107.542
S12Y		WD10	10	147.948
S16		R2.5	0	100
S16		R2.5	0.1	104.139
S16		R2.5	1	34.3531
S16		R2.5	10	29.8567
S16		CD2.5	0	100
S16		CD2.5	0.1	86.3325
S16		CD2.5	1	78.5985
S16		CD2.5	10	91.9081
S16		WD2.5	0	100
S16		WD2.5	0.1	119.427
S16		WD2.5	1	98.3831
S16	Positive	WD2.5	10	153.24
S16		R10	0	100
S16		R10	0.1	73.5625
S16		R10	1	75.0013
S16		R10	10	118.887
S16		CD10	0	100
S16		CD10	0.1	139.391
S16		CD10	1	161.514
S16		CD10	10	173.744
S16		WD10	0	100
S16		WD10	0.1	159.176
S16		WD10	1	219.249
S16		WD10	10	191.73
S19		R2.5	0	100
S19		R2.5	0.1	111.064
S19		R2.5	1	118.411
S19		R2.5	10	102.684
S19		CD2.5	0	100
S19		CD2.5	0.1	107.18
S19		CD2.5	1	112.49
S19		CD2.5	10	94.9879
S19		WD2.5	0	100
S19		WD2.5	0.1	91.8454
S19		WD2.5	1	95.5262
S19	Positive	WD2.5	10	89.1975
S19		R10	0	100
S19		R10	0.1	85.0657
S19		R10	1	107.238
S19		R10	10	84.2801
S19		CD10	0	100
S19		CD10	0.1	83.2471
S19		CD10	1	108.474
S19		CD10	10	81.6904
S19		WD10	0	100
S19		WD10	0.1	89.9686
S19		WD10	1	114.527
S19		WD10	10	80.7157
S22		R2.5	0	100
S22		R2.5	0.1	116.88
S22		R2.5	1	102.605
S22		R2.5	10	139.249
S22		CD2.5	0	100
S22		CD2.5	0.1	119.416
S22		CD2.5	1	108.961
S22		CD2.5	10	150.85
S22		WD2.5	0	100
S22		WD2.5	0.1	121.014
S22		WD2.5	1	98.124
S22	Positive	WD2.5	10	127.995
S22		R10	0	100
S22		R10	0.1	120.493
S22		R10	1	108.301
S22		R10	10	146.821
S22		CD10	0	100
S22		CD10	0.1	131.781
S22		CD10	1	124.557
S22		CD10	10	258.387
S22		WD10	0	100
S22		WD10	0.1	126.363
S22		WD10	1	132.337
S22		WD10	10	337.929
S23		R2.5	0	100
S23		R2.5	0.1	54.4492
S23		R2.5	1	51.6166
S23		R2.5	10	117.625
S23		CD2.5	0	100
S23		CD2.5	0.1	75.1645
S23		CD2.5	1	79.5994
S23		CD2.5	10	106.295
S23		WD2.5	0	100
S23		WD2.5	0.1	67.9828
S23		WD2.5	1	64.9213
S23	Positive	WD2.5	10	119.8
S23		R10	0	100
S23		R10	0.1	61.4306
S23		R10	1	57.7969
S23		R10	10	146.209
S23		CD10	0	100
S23		CD10	0.1	68.9557
S23		CD10	1	76.4521
S23		CD10	10	178.684
S23		WD10	0	100
S23		WD10	0.1	77.0815
S23		WD10	1	94.7639
S23		WD10	10	201.087
