# Supplementary material for: Season and size of urban particulate matter differentially affect cytotoxicity and human immune responses to Mycobacterium tuberculosis
Source: PLoS One. 2019 Jul 11;14(7):e0219122. doi: 10.1371/journal.pone.0219122 (PMC6622489; doi:10.1371/journal.pone.0219122)
Supplement: S2 Data — (XLSX) [file pone.0219122.s007.xlsx]

## Sheet: Fig 2
				PM 1 µg/ml
	No PM	R2.5	CD2.5	WD2.5	R10	CD10	WD10
Subject 1	58.1	28.6			11.6				% Phagocytosis
Subject 2	42.5	22.5	23.5	29.5	24	34.5	29.5
Subject 3	20	31.3	21.6	7.8	16.9	17.6	5.9
Subject 4	31.9	9.6	17.9	20.9		17.7	18.2
Subject 5	29.2	16.9	14.9	19.2	28.6	14.9	22.3
Subject 6	35	21.3	22.7	28	16.6	28	24.7
Subject 7	40.3	36.6	33.7	45	42.3	38.9	29.3
Subject 8	57.3	46.4	47.6	55.6	43.6	47.3	54.7
Subject 9	44.3	38.9	40.3	39		40.3	44.2
Subject 10	47.3	48.9	41.2	59	51.9	52.2	54.3
Subject 11	47.2				53.3
				PM 5 µg/ml
	No PM	R2.5	CD2.5	WD2.5	R10	CD10	WD10
Subject 1	58.1
Subject 2	42.5	30.5	39.9	36	19.5	35.5	15.5
Subject 3	20	18.5	28.3	31.3	7.6	21.6	27.2
Subject 4	31.9	9.6	17.9	16.2	30.9	19.2	17.9
Subject 5	29.2	19.6	20.6	19.9	24.6	15.9	23.9
Subject 6	35	22.1	22.7	26	19.3	32	29
Subject 7	40.3	41.7	40.6	28	36	36.9	37
Subject 8	57.3	51	48.7	57	42.3	47	45.3
Subject 9	44.3		35	43.9		37.6	46.6
Subject 10	47.3	44.2	42.2	56.6		50.9	60.2
Subject 11	47.2
