# Supplementary material for: Season and size of urban particulate matter differentially affect cytotoxicity and human immune responses to Mycobacterium tuberculosis
Source: PLoS One. 2019 Jul 11;14(7):e0219122. doi: 10.1371/journal.pone.0219122 (PMC6622489; doi:10.1371/journal.pone.0219122)
Supplement: S3 Data — (XLS) [file pone.0219122.s008.xls]

## Sheet: Fig 3A-D IFN-g-PM
					IGRA- Subjects (n=8)
PM	Dose (µg/ml)	S9	S13	S14	S15	S17	S18	S20	S21		S= Subject
R2.5	0	0	0.166667	0.25	1.1875	3.83333	1.33333	0.666667	3.83333
R2.5	0.1	0.333333	0	0	2	7	2.33333	1.66667	1.66667			Spot frequencies
R2.5	1	0	0	0	1.33333	6	2.33333	1.33333	7
R2.5	10	2.33333	0.666667	1	9.33333	7	4.33333	4	17.6667
CD2.5	0	0	0.166667	0.25	1.1875	3.83333	1.33333	0.666667	3.83333
CD2.5	0.1	0	0	0	4.66667	11	1.66667	0.333333	2.33333
CD2.5	1	0.333333	0	0.333333	2.33333	12.3333	2.33333	0.666667	2.33333
CD2.5	10	1.33333	0	0	8.33333	10.3333	5.5	3	34
WD2.5	0	0	0.166667	0.25	1.1875	3.83333	1.33333	1	3.83333
WD2.5	0.1	0	0	0.666667	0.666667	3.33333	0.666667	0.333333	1
WD2.5	1	0	0	0.333333	2.66667	9.66667	1	3.33333	7.66667
WD2.5	10	1.66667	0	4.33333	11	11	12	17.5	57.3333
R10	0	0	0.166667	0.25	1.1875	3.83333	1.33333	0.666667	3.83333
R10	0.1	1	1	0.333333	1	6	1.66667	0.333333	6
R10	1	0	0	0	7.66667	3.66667	0	0.5	7
R10	10	24.6667	0.666667	24.6667	20.6667	7	8	36.6667	37.3333
CD10	0	0	0.166667	0.25	1.1875	3.83333	1.33333	0.666667	3.83333
CD10	0.1	0.333333	0.333333	0	0	5	3.66667	1.33333	2
CD10	1	0.666667	0.333333	0	4	4.33333	6.33333	1.5	8.66667
CD10	10	14	1	15	9	6.33333	1	5.5	7.33333
WD10	0	0	0.166667	0.25	1.1875	3.83333	1.33333	0.666667	3.83333
WD10	0.1	1	0	0	5	7	0.666667	0.666667	3.33333
WD10	1	3	0	0.666667	2.66667	6	1	2	2
WD10	10	27.3333	0.333333	10.3333	3	7.5	2	5.33333	7.66667
					IGRA+ Subjects (n=7)
PM	Dose (µg/ml)	S11	S12M	S12Y	S16	S19	S22	S23
R2.5	0	1.77778	0.0833333	0	3.22222	5.73333	4.22222	14.2778
R2.5	0.1	0.666667	0	0	1.66667	2.33333	7	11
R2.5	1	4	0	0	3.66667	3	2.33333	13.3333
R2.5	10	9	0.666667	0.666667	1.66667	3.66667	6.66667	16
CD2.5	0	1.77778	0.0833333	0	3.22222	5.73333	4.22222	14.2778
CD2.5	0.1	2.33333	0	0	3.5	2.66667	4	8
CD2.5	1	5	0	0	5	13	8	18
CD2.5	10	39	0	0.666667	2	23.3333	7.66667	16.3333
WD2.5	0	1.77778	0.0833333	0	3.22222	5.73333	4.22222	14.2778
WD2.5	0.1	6.33333	0	0	1	4	7.66667	4
WD2.5	1	7.66667	0	0	2.66667	3.66667	9.66667	11.3333
WD2.5	10	78.3333	0	3	2	6	8.33333	24.3333
R10	0	1.77778	0.0833333	0	3.22222	5.73333	4.22222	14.2778
R10	0.1	3	1	0	0.666667	6.66667	4.66667	8.33333
R10	1	28	0	6	2.66667	5.33333	7.66667	16.6667
R10	10	73	0.666667	11	4.5	20.6667	17	43.6667
CD10	0	1.77778	0.0833333	0	3.22222	5.73333	4.22222	14.2778
CD10	0.1	0	0.333333	0	4.66667	3.66667	5	10
CD10	1	5	0.333333	3	1	6	4.33333	17
CD10	10	31	1	5	5.5	11	2	16.6667
WD10	0	1.77778	0.0833333	0	3.22222	5.73333	4.22222	14.2778
WD10	0.1	0.333333	0	0	2.33333	3	1.5	10
WD10	1	7.66667	0	2	2.66667	2	4.33333	17
WD10	10	14.6667	0.333333	7	1.5	5.33333	1.66667	23.3333

## Sheet: Fig 3E-F IL-1b-PM
					IGRA- Subjects (n=7)
PM	Dose (µg/ml)	S9	S13	S14	S15	S17	S18	S20		S= Subject
R2.5	0	2.77778	3.66667	20.8889	11.2222	0.4	1.38889	35.0667
R2.5	0.1	5.33333	5	15	12	0.5	0	43.3333			Spot frequencies
R2.5	1	13.6667	12.3333	25.3333	17.6667	14	10.6667	34
R2.5	10	27	3	31	10.3333	37	15	61.5
CD2.5	0	2.77778	3.66667	20.8889	11.2222	0.4	1.38889	35.0667
CD2.5	0.1	5	4.66667	11.3333	17.6667	0.333333	1.33333	29.6667
CD2.5	1	11.3333	14.6667	22.6667	21.6667	5	2.66667	23.6667
CD2.5	10	28	8.33333	9.33333	18.5	25.6667	17.6667	29.3333
WD2.5	0	2.77778	3.66667	20.8889	11.2222	0.4	1.38889	35.0667
WD2.5	0.1	21.3333	3.66667	13.6667	18.6667	0.666667	2.33333	14.3333
WD2.5	1	10.6667	13	27	13	3.33333	2.66667	15.6667
WD2.5	10	53.6667	22.3333	27.6667	56.3333	73.6667	86	19
R10	0	2.77778	3.66667	20.8889	11.2222	0.4	1.38889	35.0667
R10	0.1	2	2.66667	13.3333	38.6667	0.666667	1	22.3333
R10	1	16.3333	7	19.3333	18.3333	0.666667	3.33333	43.3333
R10	10	93.6667	6.33333	11	83.6667	18	42.3333	17.3333
CD10	0	2.77778	3.66667	20.8889	11.2222	0.4	1.38889	35.0667
CD10	0.1	3.66667	6.66667	8.66667	13.3333	17.6667	0.333333	14.3333
CD10	1	15.3333	15.3333	12.6667	36	23	2.66667	7
CD10	10	22	8.66667	0.666667	38.6667	33.6667	7.33333	8.5
WD10	0	2.77778	3.66667	20.8889	11.2222	0.4	1.38889	35.0667
WD10	0.1	6	2.66667	18	19.6667	1.33333	4.66667	22.6667
WD10	1	30.6667	6	8.33333	25	24	20.3333	8.33333
WD10	10	57.6667	0.333333	4.33333	40	19.6667	11.6667	3.66667
					IGRA+ Subjects (n=7)
PM	Dose (µg/ml)	S11	S12M	S12Y	S16	S19	S22	S23
R2.5	0	39.3889	12.5556	66.3333	0.5	137.571	61.4118	17.1111
R2.5	0.1	37	406.333	365.333	0	150.333	128.667	6
R2.5	1	35.6667	265.5	180.667	13.3333	133.667	126	51.3333
R2.5	10	4	277	201.333	22	90.3333	77	50.6667
CD2.5	0	39.3889	12.5556	66.3333	0.5	137.571	61.4118	17.1111
CD2.5	0.1	35.3333	82.3333	111.667	2	142.667	96.6667	11
CD2.5	1	26	128	117.333	3	147	136.333	28.6667
CD2.5	10	7	426	72.6667	27.6667	84.3333	233.667	97.6667
WD2.5	0	39.3889	12.5556	66.3333	0.5	137.571	61.4118	17.1111
WD2.5	0.1	37.3333	88.6667	138.333	2.33333	162.333	62.6667	14
WD2.5	1	37	230.333	102.667	10.6667	129	54.3333	77
WD2.5	10	16	179	167.333	54.3333	123.333	77.6667	145.667
R10	0	39.3889	12.5556	66.3333	0.5	137.571	61.4118	17.1111
R10	0.1	28	50.6667	136	5.33333	163	40	37.6667
R10	1	31	115.333	83.6667	23.3333	143	80.6667	129
R10	10	2	252.5	83.3333	55	311	236.667	142.667
CD10	0	39.3889	12.5556	66.3333	0.5	137.571	61.4118	17.1111
CD10	0.1	31.3333	98	113.333	2.33333	152.667	31	49.3333
CD10	1	17	58.6667	77.6667	15.3333	82	32.3333	112.333
CD10	10	0	8	11.6667	27.6667	99	24.3333	72.6667
WD10	0	39.3889	12.5556	66.3333	0.5	137.571	61.4118	17.1111
WD10	0.1	31.3333	44.3333	81.3333	3.33333	182.333	45.3333	46.3333
WD10	1	16.3333	57.6667	54.6667	20.3333	148.667	54	131.333
WD10	10	0.666667	3.33333	1.33333	14.6667	232.667	65.6667	44
