# Supplementary material for: Season and size of urban particulate matter differentially affect cytotoxicity and human immune responses to Mycobacterium tuberculosis
Source: PLoS One. 2019 Jul 11;14(7):e0219122. doi: 10.1371/journal.pone.0219122 (PMC6622489; doi:10.1371/journal.pone.0219122)
Supplement: S4 Data — (XLS) [file pone.0219122.s009.xls]

## Sheet: Fig 4A-D IFN-g-M.tb
					IGRA- Subjects (n=8)
PM	Dose (µg/ml)	S9	S13	S14	S15	S17	S18	S20	S21		S= Subject
R2.5	0	96.7778	611.125	101.625	8.83333	181.875	20.8889	51.3333	18.125
R2.5	0.1	65	411	95.6667	3.66667	186.333	18.6667	61	36.3333			Spot frequencies
R2.5	1	70.6667	378.333	86	4.33333	195.333	17.6667	56.6667	19
R2.5	10	48.6667	103.333	53.3333	7	90	18.6667	52	30
CD2.5	0	96.7778	611.125	101.625	8.83333	181.875	20.8889	51.3333	18.125
CD2.5	0.1	133.333	324	80	8.33333	282.667	24	58	15.6667
CD2.5	1	154.667	387.667	88.6667	10.3333	298	32.3333	68	21.3333
CD2.5	10	69	157.667	79	14	103	14.3333	44.3333	40
WD2.5	0	96.7778	611.125	101.625	8.83333	181.875	20.8889	51.3333	18.125
WD2.5	0.1	120	441.667	94	4	219.333	29	62	22
WD2.5	1	122.333	326.667	70	5.33333	188.667	38.6667	63.6667	25.6667
WD2.5	10	88.3333	275	120.333	7.66667	123.333	25	67	59.6667
R10	0	96.7778	611.125	101.625	8.83333	181.875	20.8889	51.3333	18.125
R10	0.1	134.333	405	103	4.66667	248	27.3333	50.3333	19
R10	1	125.667	325	111.333	7.33333	188	28	57.5	38
R10	10	100.667	197	127	10.3333	121	28.3333	131.667	71.6667
CD10	0	96.7778	611.125	101.625	8.83333	181.875	20.8889	51.3333	18.125
CD10	0.1	60.6667	433	99.6667	5.33333	218.667	23	54.3333	35
CD10	1	42.6667	400.667	102	6.66667	181.333	15	38.6667	24.3333
CD10	10	17.3333	1.33333	22.3333	6.66667	23	2.33333	23.6667	11.6667
WD10	0	96.7778	611.125	101.625	8.83333	181.875	20.8889	51.3333	18.125
WD10	0.1	86	372	88.5	5.33333	195	17	48	7.66667
WD10	1	27	298	61	4	159.667	28.3333	55.6667	10.6667
WD10	10	10.6667	32	31	7.66667	69.6667	3.66667	18	20.6667
					IGRA+ Subjects (n=7)
PM	Dose (µg/ml)	S11	S12M	S12Y	S16	S19	S22	S23
R2.5	0	507.5	1452.33	984.667	113.25	123	179.889	137.222
R2.5	0.1	343.667	615.667	366.333	113	87	177.333	96.6667
R2.5	1	375.667	634.667	749.333	98	114	146	75.3333
R2.5	10	195.333	345	237	51.6667	42	69.6667	52.3333
CD2.5	0	507.5	1452.33	984.667	113.25	123	179.889	137.222
CD2.5	0.1	410	804.333	471.333	127	146.333	213.667	125.667
CD2.5	1	420.667	648	570.667	136.333	131	226.333	102.333
CD2.5	10	232	367.667	232.333	68	103	88	88.3333
WD2.5	0	507.5	1452.33	984.667	113.25	123	179.889	137.222
WD2.5	0.1	456	917.333	563	146.333	148	179.667	119
WD2.5	1	511	616.333	605	130	134.333	221.333	107.667
WD2.5	10	341.667	413.333	278.667	53	83	101	120
R10	0	507.5	1452.33	984.667	113.25	123	179.889	137.222
R10	0.1	392.5	975.5	458.667	157	135	194.667	153.667
R10	1	504.667	693.333	563	153.667	191	182.333	139.667
R10	10	309	500.333	202	68	106.333	94.3333	134
CD10	0	507.5	1452.33	984.667	113.25	123	179.889	137.222
CD10	0.1	410	869.333	646.333	113	116.667	212	162.333
CD10	1	402	698.667	502	82	110.667	154.333	90
CD10	10	65.3333	163.333	79.3333	14.3333	16.6667	10.3333	39.6667
WD10	0	507.5	1452.33	984.667	113.25	123	179.889	137.222
WD10	0.1	368.5	712	375.333	85	115	141	123.333
WD10	1	351.667	629	530.333	90	80.3333	142.333	93
WD10	10	37.3333	238.667	77.6667	24	25	13	52

## Sheet: Fig 4E-H IFN-g-PPD
				IGRA- Subjects (n=6)
PM	Dose (µg/ml)	S13	S14	S15	S18	S20	S21		S= Subject
R2.5	0	70.5556	34.6	5.375	61.7778	112.444	44.6667
R2.5	0.1	67	38	4.66667	77.6667	128.333	48			Spot frequencies
R2.5	1	62.6667	29.3333	8.33333	60	96	41.3333
R2.5	10	44	20.3333	6.66667	33.3333	169.333	32.6667
CD2.5	0	70.5556	34.6	5.375	61.7778	112.444	44.6667
CD2.5	0.1	52.3333	31.6667	5.66667	81.3333	125.333	53.6667
CD2.5	1	66.6667	34.6667	7	89.3333	109.667	78.3333
CD2.5	10	56.6667	10.6667	9	29.6667	124.333	46
WD2.5	0	70.5556	34.6	5.375	61.7778	112.444	44.6667
WD2.5	0.1	73	26	4.33333	85	130.667	57
WD2.5	1	78	27.3333	2.66667	104	129.333	61.3333
WD2.5	10	77.3333	88.6667	29.3333	47.3333	350.667	65.3333
R10	0	70.5556	34.6	5.375	61.7778	112.444	44.6667
R10	0.1	55	21.6667	2	81.3333	138	78
R10	1	88	41.3333	3.33333	93.3333	181.667	80.3333
R10	10	80.3333	91.6667	10.3333	26.6667	372	72
CD10	0	70.5556	34.6	5.375	61.7778	112.444	44.6667
CD10	0.1	61.3333	12	4.33333	58.6667	130.667	50.3333
CD10	1	69.3333	38	6	45.6667	126	27.3333
CD10	10	5	36.3333	9.66667	15	65	10.3333
WD10	0	70.5556	34.6	5.375	61.7778	112.444	44.6667
WD10	0.1	48.6667	17.6667	5	46	103	22.6667
WD10	1	79.6667	18.6667	7.33333	55.6667	126.333	28.6667
WD10	10	51.3333	50.3333	5.66667	4.66667	36	8
					IGRA+ Subjects (n=7)
PM	Dose (µg/ml)	S11	S12M	S12Y	S16	S19	S22	S23
R2.5	0	311.222	272.333	186.857	119	456	513.556	187
R2.5	0.1	219	197.333	78	116	417.667	407.667	128.667
R2.5	1	311.667	191	64	107.333	399	348.667	128.333
R2.5	10	206.667	135	51.3333	49	274.667	219	86.6667
CD2.5	0	311.222	272.333	186.857	119	456	513.556	187
CD2.5	0.1	264.667	152	71	151.333	512.667	477.667	184.667
CD2.5	1	309.667	155	77.6667	144.333	428	452.333	148
CD2.5	10	195.667	120	70.3333	80.6667	346	293.333	108.667
WD2.5	0	311.222	272.333	186.857	119	456	513.556	187
WD2.5	0.1	358.333	160.667	97.6667	109.333	456.333	445.333	222
WD2.5	1	359	172.667	58.6667	121.667	524.333	457.667	185.333
WD2.5	10	337	88	59.6667	72	376.333	285	160.333
R10	0	311.222	272.333	186.857	119	456	513.556	187
R10	0.1	310	146	103.5	152.667	488.333	497.667	260.667
R10	1	406.333	154.333	86.6667	123.333	473	518.333	252.333
R10	10	284	84	60	65	385.667	298	213.667
CD10	0	311.222	272.333	186.857	119	456	513.556	187
CD10	0.1	343	158.667	80.3333	112.333	445	500.667	247.667
CD10	1	377	180.667	118	88	417	345.333	197.333
CD10	10	126.667	41	27.6667	27.6667	108.333	53.3333	33.6667
WD10	0	311.222	272.333	186.857	119	456	513.556	187
WD10	0.1	230.333	183	64.3333	104.667	496.333	472.333	184.333
WD10	1	292.333	143.333	75	96.6667	546.333	445.333	215.333
WD10	10	78.6667	52.3333	35.3333	46.3333	142	89.3333	67.6667
