# Supplementary material for: Season and size of urban particulate matter differentially affect cytotoxicity and human immune responses to Mycobacterium tuberculosis
Source: PLoS One. 2019 Jul 11;14(7):e0219122. doi: 10.1371/journal.pone.0219122 (PMC6622489; doi:10.1371/journal.pone.0219122)
Supplement: S5 Data — (XLS) [file pone.0219122.s010.xls]

## Sheet: Fig 3A-D IFN-g-PM
					IGRA- Subjects (n=8)
PM	Dose (µg/ml)	S9	S13	S14	S15	S17	S18	S20	S21		S= Subject
R2.5	0	0	0.166667	0.25	1.1875	3.83333	1.33333	0.666667	3.83333
R2.5	0.1	0.333333	0	0	2	7	2.33333	1.66667	1.66667			Spot frequencies
R2.5	1	0	0	0	1.33333	6	2.33333	1.33333	7
R2.5	10	2.33333	0.666667	1	9.33333	7	4.33333	4	17.6667
CD2.5	0	0	0.166667	0.25	1.1875	3.83333	1.33333	0.666667	3.83333
CD2.5	0.1	0	0	0	4.66667	11	1.66667	0.333333	2.33333
CD2.5	1	0.333333	0	0.333333	2.33333	12.3333	2.33333	0.666667	2.33333
CD2.5	10	1.33333	0	0	8.33333	10.3333	5.5	3	34
WD2.5	0	0	0.166667	0.25	1.1875	3.83333	1.33333	1	3.83333
WD2.5	0.1	0	0	0.666667	0.666667	3.33333	0.666667	0.333333	1
WD2.5	1	0	0	0.333333	2.66667	9.66667	1	3.33333	7.66667
WD2.5	10	1.66667	0	4.33333	11	11	12	17.5	57.3333
R10	0	0	0.166667	0.25	1.1875	3.83333	1.33333	0.666667	3.83333
R10	0.1	1	1	0.333333	1	6	1.66667	0.333333	6
R10	1	0	0	0	7.66667	3.66667	0	0.5	7
R10	10	24.6667	0.666667	24.6667	20.6667	7	8	36.6667	37.3333
CD10	0	0	0.166667	0.25	1.1875	3.83333	1.33333	0.666667	3.83333
CD10	0.1	0.333333	0.333333	0	0	5	3.66667	1.33333	2
CD10	1	0.666667	0.333333	0	4	4.33333	6.33333	1.5	8.66667
CD10	10	14	1	15	9	6.33333	1	5.5	7.33333
WD10	0	0	0.166667	0.25	1.1875	3.83333	1.33333	0.666667	3.83333
WD10	0.1	1	0	0	5	7	0.666667	0.666667	3.33333
WD10	1	3	0	0.666667	2.66667	6	1	2	2
WD10	10	27.3333	0.333333	10.3333	3	7.5	2	5.33333	7.66667
					IGRA+ Subjects (n=7)
PM	Dose (µg/ml)	S11	S12M	S12Y	S16	S19	S22	S23
R2.5	0	1.77778	0.0833333	0	3.22222	5.73333	4.22222	14.2778
R2.5	0.1	0.666667	0	0	1.66667	2.33333	7	11
R2.5	1	4	0	0	3.66667	3	2.33333	13.3333
R2.5	10	9	0.666667	0.666667	1.66667	3.66667	6.66667	16
CD2.5	0	1.77778	0.0833333	0	3.22222	5.73333	4.22222	14.2778
CD2.5	0.1	2.33333	0	0	3.5	2.66667	4	8
CD2.5	1	5	0	0	5	13	8	18
CD2.5	10	39	0	0.666667	2	23.3333	7.66667	16.3333
WD2.5	0	1.77778	0.0833333	0	3.22222	5.73333	4.22222	14.2778
WD2.5	0.1	6.33333	0	0	1	4	7.66667	4
WD2.5	1	7.66667	0	0	2.66667	3.66667	9.66667	11.3333
WD2.5	10	78.3333	0	3	2	6	8.33333	24.3333
R10	0	1.77778	0.0833333	0	3.22222	5.73333	4.22222	14.2778
R10	0.1	3	1	0	0.666667	6.66667	4.66667	8.33333
R10	1	28	0	6	2.66667	5.33333	7.66667	16.6667
R10	10	73	0.666667	11	4.5	20.6667	17	43.6667
CD10	0	1.77778	0.0833333	0	3.22222	5.73333	4.22222	14.2778
CD10	0.1	0	0.333333	0	4.66667	3.66667	5	10
CD10	1	5	0.333333	3	1	6	4.33333	17
CD10	10	31	1	5	5.5	11	2	16.6667
WD10	0	1.77778	0.0833333	0	3.22222	5.73333	4.22222	14.2778
WD10	0.1	0.333333	0	0	2.33333	3	1.5	10
WD10	1	7.66667	0	2	2.66667	2	4.33333	17
WD10	10	14.6667	0.333333	7	1.5	5.33333	1.66667	23.3333

## Sheet: Fig 5A-D IL-1b-M.tb
					IGRA- Subjects (n=7)
PM	Dose (µg/ml)	S9	S13	S14	S15	S17	S18	S20		S= Subject
R2.5	0	497.778	1409.11	3381.5	94.6667	271.375	67.8889	93.4
R2.5	0.1	424.667	2046.67	3254.67	85.3333	329.667	77.3333	143.333			Spot frequencies
R2.5	1	380	1882.67	3703	97.6667	364	98.3333	90.3333
R2.5	10	233	685	3598	92.6667	225.667	83.3333	96
CD2.5	0	497.778	1409.11	3381.5	94.6667	271.375	67.8889	93.4
CD2.5	0.1	663.333	2052	3483.33	95.3333	341.333	58	106.333
CD2.5	1	791.333	1965.33	3453	177.667	428.667	56.3333	83
CD2.5	10	569.333	1667	3175	150	312.667	82.3333	81.3333
WD2.5	0	497.778	1409.11	3381.5	94.6667	271.375	67.8889	93.4
WD2.5	0.1	560.5	1633	3467	111.667	362	74.3333	80.3333
WD2.5	1	551.333	1969	3085.33	116	450.333	73.6667	30
WD2.5	10	660	1835.67	3496.33	240.333	481.667	164.333	3.33333
R10	0	497.778	1409.11	3381.5	94.6667	271.375	67.8889	93.4
R10	0.1	717	1822.33	3306.67	123.667	297	62	81.3333
R10	1	911	1755.33	3431	127.667	370.333	80.6667	39.3333
R10	10	726.333	1265.33	3295	155	246.333	118.667	15.3333
CD10	0	497.778	1409.11	3381.5	94.6667	271.375	67.8889	93.4
CD10	0.1	545.333	1637.33	3356.33	113	465.333	75.6667	38.5
CD10	1	625.667	1954	3316.33	123.333	432.333	105.333	8.33333
CD10	10	163	20.6667	145.5	56	86	19.6667	3.33333
WD10	0	497.778	1409.11	3381.5	94.6667	271.375	67.8889	93.4
WD10	0.1	507.333	1035.33	2804.67	94.6667	314.667	72.3333	52.5
WD10	1	636.333	1203.33	3060.67	131.667	463.333	105	7
WD10	10	190	30.3333	156.5	49.6667	87.6667	23.3333	3
					IGRA+ Subjects (n=7)
PM	Dose (µg/ml)	S11	S12M	S12Y	S16	S19	S22	S23
R2.5	0	339.333	159.333	2817.5	527.778	500.778	266	219.889
R2.5	0.1	906.333	224.667	3913.33	356.667	436.333	422.667	151
R2.5	1	607	92.6667	2977.67	404.667	384.333	347	168.333
R2.5	10	72.3333	16	792.5	191.667	216.667	582.667	108.667
CD2.5	0	339.333	159.333	2817.5	527.778	500.778	266	219.889
CD2.5	0.1	887	264	3872.5	473.333	428.667	316.333	165
CD2.5	1	614	34.6667	2317.5	431	532.333	240.667	185
CD2.5	10	99.3333	12.6667	1163	328	322	193.667	220
WD2.5	0	339.333	159.333	2817.5	527.778	500.778	266	219.889
WD2.5	0.1	709.333	153.667	3261.5	432.333	363.333	321.667	162
WD2.5	1	599.667	34.6667	2613	432.333	394.667	200.667	215
WD2.5	10	198.667	27	1130.5	407.667	374.667	62.3333	342.667
R10	0	339.333	159.333	2817.5	527.778	500.778	266	219.889
R10	0.1	601.667	155	3710.33	467.667	123.667	312	225.333
R10	1	429	18	3120	503.333	442	300.333	278.333
R10	10	65.3333	7.66667	880	443.333	461	119	617
CD10	0	339.333	159.333	2817.5	527.778	500.778	266	219.889
CD10	0.1	408	66	3854.33	422.333	370.333	253	182.667
CD10	1	282	15.3333	2246.67	373.333	326.667	169.667	229
CD10	10	3	0	9.33333	188.667	109.667	25	56
WD10	0	339.333	159.333	2817.5	527.778	500.778	266	219.889
WD10	0.1	236.333	68.6667	2247.67	438.333	372	241.333	154.333
WD10	1	133	15.6667	1748.33	387	388.667	266.333	258
WD10	10	2	1	2.66667	189.333	158.333	33.6667	26
