# Supplementary material for: Season and size of urban particulate matter differentially affect cytotoxicity and human immune responses to Mycobacterium tuberculosis
Source: PLoS One. 2019 Jul 11;14(7):e0219122. doi: 10.1371/journal.pone.0219122 (PMC6622489; doi:10.1371/journal.pone.0219122)
Supplement: S6 Data — (XLSX) [file pone.0219122.s011.xlsx]

## Sheet: Sheet1
																	IGRA- Subjects (n=7)
	PM Dosage	M.tb (no PM)							CD							WD							R
PM2.5	1 µg/ml	2.8	1.2	3.3	4.9	0.3	2.2	1.6	5	1.7	4.7	2	0.8	1	2.3	5.2	2.1	2.8	2.8	0.8	7	6.3	4.5	1.8	3.4	3.7	1	3.3	8
PM2.5	5 µg/ml	2.8	1.2	3.3	4.9	0.3	2.2	1.6	7.5	2.1	5.8	2.9	1.5	3.5	3.2	4.8	3.1	4.8	4.2	0.7	2	3.2	4.8	2.8	4.2	3.2	1.7	3	3.2
PM10	1 µg/ml	2.8	1.2	3.3	4.9	0.3	2.2	1.6	6	8.8	8	3.9	1	3.2	1.6	4.2	8.5	9.7	10.2	0.5	7.3	2.3	4.3	8.3	6.7	5.2	0.7	4.8	3.7
PM10	5 µg/ml	2.8	1.2	3.3	4.9	0.3	2.2	1.6	6.3	9.8	14.3	4.8	0.6	3.2	1.6	5.8	9.9	12.7	9.4	1	12.3	2.7	3.3	8.3	8	3.7	0.3	4.3	2.3
												IGRA+ Subjects (n=5)
	PM Dosage	M.tb (no PM)					CD					WD					R
PM2.5	1 µg/ml	3.5	3	1.2	2.5	1.6	10.5	4.6	2.5	5.3	15.5	7.2	3.7	1.6	6.2	14.3	6.8	4.3	3.7	5.5	14.9
PM2.5	5 µg/ml	3.5	3	1.2	2.5	1.6	8.8	6.8	3.2	5.4	12.8	5.3	8	3.9	3.3	12.4	7.8	5.3	2	4.3	13
PM10	1 µg/ml	3.5	3	1.2	2.5	1.6	10.2	9.7	7.3	2.9	12.3	13.2	8.2	6.5	4	13.5	10	7.2	2.3	4.3	10.4
PM10	5 µg/ml	3.5	3	1.2	2.5	1.6	11.8	6.9	7.4	2.8	19.2	10.3	8	6.7	3	12.7	11.3	7.7	3.2	3.6	16.7
		CFU x 105/ml
