# Supplementary material for: Season and size of urban particulate matter differentially affect cytotoxicity and human immune responses to Mycobacterium tuberculosis
Source: PLoS One. 2019 Jul 11;14(7):e0219122. doi: 10.1371/journal.pone.0219122 (PMC6622489; doi:10.1371/journal.pone.0219122)
Supplement: S7 Data — (XLSX) [file pone.0219122.s012.xlsx]

## Sheet: Fig 7
PM Dose (µg/ml)	No M.tb (n=3)			PM + M.tb MOI1 (n=3)			PM + M.tb MOI5 (n=3)
0	7.57	29.32	92.13	94.57	268.19	134.94	206.82	106.8	143.92
1	25.89	88.81	55.71	83.27	263.36	89.66	203.84	57.13	145.24
10	19.63	142.23	76.51	105.59	215.34	52.68	142.22	35.53	94.52
	%T-bet/ GAPDH (normalized)
